# Supplementary material for: Effects of Bacillus Subtilis-Fermented White Sword Bean Extract on Adipogenesis and Lipolysis of 3T3-L1 Adipocytes
Source: Foods. 2021 Jun 19;10(6):1423. doi: 10.3390/foods10061423 (PMC8235212; doi:10.3390/foods10061423)
Supplement: Supplementary file 1 [file foods-10-01423-s001.zip]

Archive with 1 entries (1 files):
- foods-1249164-supplementary.pptx
